# Supplementary material for: Targeted activation of diverse CRISPR-Cas systems for mammalian genome editing via proximal CRISPR targeting
Source: Nat Commun. 2017 Apr 7;8:14958. doi: 10.1038/ncomms14958 (PMC5385574; doi:10.1038/ncomms14958)
Supplement: Supplementary Data 1 — Target sequences and the cleavage activities of FnCas9 and SpCas9 in K562 cells [file ncomms14958-s2.xlsx]

## Sheet: Sheet1
Supplementary Data 1. Target sequences and the cleavage activities of FnCas9 and SpCas9 in K562 cells
Gene	Protospacer (5’-3’)	PAM (5’-3’)	Indel (%) by FnCas9	Indels (%) by SpCas9
CAR	GAGGATTGCTTGAGCCCAGG	AGG	2.3	4.2
	TGCTTGAGCCCAGGAGGCAG	AGG	13.3	6.1
	AAGTTCTTGCTCTGTCACCT	AGG	2.5	42.6
	AATGAGCAGAGATCTAGCCT	AGG	5.2	21.3
	CATGCCCTTGACTTGATCCC	TGG	20.6	40.3
	AAACCACAAAAGATAACGCC	AGG	0	36.2
	TAACGCCAGGGATCAAGTCA	AGG	10.7	35.4
	AGGGCATGTTTGGTTTGGTT	TGG	3	26.5
	TTGGAAAGAGACTCTCTAGA	AGG	2.6	15.9
	CTCTCTAGAAGGGACAGAAA	AGG	9.6	20.2
	GAAGGGACAGAAAAGGGTCA	AGG	1.5	32.1
	GGACAGAAAAGGGTCAAGGG	TGG	22.9	31.7
	AGGGGTCAGCAGTCAGTTTT	GGG	1	3.8
	GAGGGGTCAGCAGTCAGTTT	TGG	0.9	14.5
	CACAGACTCCTGAATGTAGG	AGG	17	31.9
	TGTCACAGACTCCTGAATGT	AGG	14.3	31
	TGCTGACCCCTCCTACATTC	AGG	18	33.2
	CATGACGTCACGTGTTGGGG	TGG	0	31.9
	TGGCCATGACGTCACGTGTT	GGG	1.3	18.6
	CTGGCCATGACGTCACGTGT	TGG	1.7	26.7
	CACCCCAACACGTGACGTCA	TGG	0.9	27.4
	CCTCAGCTCATCTTCCCTAC	TGG	14.8	32.2
	CACGTGACGTCATGGCCAGT	AGG	3.9	17.3
	CCAGTAGGGAAGATGAGCTG	AGG	8.5	32.3
	AGATGAGCTGAGGAACTGTG	TGG	35.6	26.4
	CTGAGGAACTGTGTGGTATG	TGG	9.2	34.9
	TAAAGTGGTAGCCTGTGGCT	TGG	4.5	36
	CGCATTAAAGTGGTAGCCTG	TGG	8.9	38.8
	GTATGTGGGGACCAAGCCAC	AGG	35	34.3
	CTTTAATGCGCTGACTTGTG	AGG	0	2.9
	TTTAATGCGCTGACTTGTGA	GGG	1.5	21.4
	GCTGACTTGTGAGGGCTGCA	AGG	0	27.9
	CTGACTTGTGAGGGCTGCAA	GGG	2.6	19.8
	AGGGCTGCAAGGGTTTCTTC	AGG	5.7	34.1
	GAGGGCTATTTCCATTGGGG	AGG	0	23.6
	GTTTGGAGGGCTATTTCCAT	TGG	18.9	28
	GGTGAGAGTCTCCTCCCCAA	TGG	31.6	27.1
	TAATAGGGAGTTTGGTTTGG	AGG	0	25.1
	GACTAATAGGGAGTTTGGTT	TGG	0	17.6
	GGGTGTAAAGGCTGACTAAT	AGG	3.4	31.6
	GGGCACCAGCGAGGGTGTAA	AGG	5.1	32
	GACAGGCTTGGGCACCAGCG	AGG	22.9	41.6
	GTAATGTAGCTGGACAGGCT	TGG	0	18.3
	AAGGAGTAATGTAGCTGGAC	AGG	0	57.7
	AGATAAAGGAGTAATGTAGC	TGG	14	41.9
	GTAGTTAGACTCTAAGATAA	AGG	0	54
	AGATGTAGGATGCCAGCCAC	AGG	0	38.8
	CTTAGAGTCTAACTACCCTG	TGG	27.3	41.4
	GAGTCTAACTACCCTGTGGC	TGG	0	38.5
	TGATGTGTTTGGCAAGATGT	AGG	10.3	45
	AGTTTATACAGTGATGTGTT	TGG	0	36.5
	CACATCACTGTATAAACTGG	TGG	1.1	32.8
POR	GGGAGACCGTGCATGGCCTT	TGG	0.7	25.6
	TACCTGGGACCTCACCCCAA	AGG	34	30.5
	ACTACAGGGGAGACCGTGCA	TGG	9.8	34
	AGAGGGAGGGGTTGGACTAC	AGG	2.9	0
	CAGTCCCGAGAGGGAGGGGT	TGG	0	20.9
	AGGGGTCAGTCCCGAGAGGG	AGG	2.9	33.5
	CGGCAGGGGTCAGTCCCGAG	AGG	0	29.4
	GTAGTCCAACCCCTCCCTCT	CGG	0	32.7
	GGGTGAGGCCGGGAAGCGGC	AGG	33	26
	CCAAGGGTGAGGCCGGGAAG	CGG	0	32.8
	GGGGAGACCAAGGGTGAGGC	CGG	0	34.4
	GACTGACCCCTGCCGCTTCC	CGG	0	28.1
	ATGCTGGAAAGGGGAGACCA	AGG	14.8	25.4
	CGTACTGGCGAATGCTGGAA	AGG	0	20
	AAGCTCGTACTGGCGAATGC	TGG	0	39.6
	TGTGGACCACAAGCTCGTAC	TGG	0	40.4
	CATTCGCCAGTACGAGCTTG	TGG	2	20.7
	TGGCCGCATCTATGTCGGTG	TGG	0.9	37.2
	CACCTTGGCCGCATCTATGT	CGG	19.9	42.9
	GGTCCACACCGACATAGATG	CGG	0	35.3
	CATCTCCCCCATGTACACCT	TGG	32.3	40.2
	CACCGACATAGATGCGGCCA	AGG	0.4	35.3
	AGATGCGGCCAAGGTGTACA	TGG	20.3	19.9
	GATGCGGCCAAGGTGTACAT	GGG	0.9	33.9
	CAAGGTGTACATGGGGGAGA	TGG	20.6	31.3
	AAGGTGTACATGGGGGAGAT	GGG	20.6	31.7
	GGTTCTCGTAGCTCTTCAGC	CGG	1.1	43.1
	TGTACATGGGGGAGATGGGC	CGG	31.4	39.7
	AGCCACGCTCCCTCCACTCA	CGG	22.9	24.9
	CGAGAACCAGAAGCCGTGAG	TGG	0	19.4
	GAACCAGAAGCCGTGAGTGG	AGG	11.1	34.7
	AGCCGTGAGTGGAGGGAGCG	TGG	0	2.5
	TGAGTGGAGGGAGCGTGGCT	TGG	0	29.7
	GCTTGGGGCAGACGGCTCTA	TGG	0	34.9
	CTGAGCCTGGGGTGCACCAG	TGG	0.7	27
	GATACACGGCAGACTGAGCC	TGG	9.6	31.9
	TATGGCCACTGGTGCACCCC	AGG	0	27.8
	TGTGGGGATATGGGGATACA	CGG	0	30.3
	AGAAGGGCCCTGTGGGGATA	TGG	0.4	48.2
	GTCTGGTGAGAAGGGCCCTG	TGG	0.4	37.1
	GTGTATCCCCATATCCCCAC	AGG	27.2	41.3
	GGGCACGGGGTCTGGTGAGA	AGG	7.3	56.5
EMX1	CCCTGGCCCAGGTGAAGGTG	TGG	2.74	39.1
	TGTACTTTGTCCTCCGGTTC	TGG	10.98	35.9
	TGAAGGTGTGGTTCCAGAAC	CGG	42.45	75.3
	AGGTGTGGTTCCAGAACCGG	AGG	42.24	51.7
	ACCGGAGGACAAAGTACAAA	CGG	1.43	36.6
	AAAGTACAAACGGCAGAAGC	TGG	36.96	46.3
	GTACAAACGGCAGAAGCTGG	AGG	39.02	58.1
	CAAACGGCAGAAGCTGGAGG	AGG	34.78	69
	CGGCAGAAGCTGGAGGAGGA	AGG	33.1	25.9
	TTCTTCTTCTGCTCGGACTC	AGG	3.11	15.3
	GGAGCCCTTCTTCTTCTGCT	CGG	0.44	26.7
	TGAGTCCGAGCAGAAGAAGA	AGG	3	32.3
	GCGCCACCGGTTGATGTGAT	GGG	2.89	29.1
	TGCGCCACCGGTTGATGTGA	TGG	0	26.9
	AGGGCTCCCATCACATCAAC	CGG	39.09	46.7
	GCTCCCATCACATCAACCGG	TGG	0	53.1
	CTCCCCATTGGCCTGCTTCG	TGG	0	51.1
	GTGGCGCATTGCCACGAAGC	AGG	0.54	9.2
	GACATCGATGTCCTCCCCAT	TGG	28.69	32
	ATTGCCACGAAGCAGGCCAA	TGG	32	43.6
	TTGCCACGAAGCAGGCCAAT	GGG	0	29.5
	CACGAAGCAGGCCAATGGGG	AGG	23.2	9.5
	TGGTTGCCCACCCTAGTCAT	TGG	57.6	58.2
	CGATGTCACCTCCAATGACT	AGG	0.27	49.3
	GATGTCACCTCCAATGACTA	GGG	0.25	44.8
OCT-4	GTTTGGCTGAATACCTTCCC	TGG	30.8	35.3
	TCTTTTGACTGGCCTCCCCC	AGG	23.1	43.3
	TGACTGGCCTCCCCCAGGGA	AGG	0	31.8
	CAAAGCGGCAGATGGTCGTT	TGG	8.8	38.2
	TAAGCTGCAGAGCCTCAAAG	CGG	6	22.3
	AACGACCATCTGCCGCTTTG	AGG	0	8.9
	TCAAGAACATGTGTAAGCTG	CGG	0	26.3
	CTCCACCCACTTCTGCAGCA	AGG	0	30
	TGCGGCCCTTGCTGCAGAAG	TGG	0	15
	GCCCTTGCTGCAGAAGTGGG	TGG	29.9	38.5
	CTTGCTGCAGAAGTGGGTGG	AGG	6.3	42.7
	TGACAACAATGAAAATCTTC	AGG	0	0
	CAACAATGAAAATCTTCAGG	AGG	0	55.7
AAVS1	GGGATCCTGTGTCCCCGAGC	TGG	4.5
	TAGCTGAGCTCTCGGACCCC	TGG	46.2
	AAGATGCCATGACAGGGGGC	TGG	64.9
	GGAATCTGCCTAACAGGAGG	TGG	77
	GGAAGGAGGAGGCCTAAGGA	TGG	80
	TAAGGAATCTGCCTAACAGG	AGG	6
	CACCCCACAGTGGGGCCACT	AGG	10.4
	CCCCTGGAAGATGCCATGAC	AGG	31.8
	CGGGCCCCTATGTCCACTTC	AGG	34.7
	AGACCCAATATCAGGAGACT	AGG	64.4
	GACAGAAAAGCCCCATCCTT	AGG	68.8
	TCTAACCCCCACCTCCTGTT	AGG	73.8
	CCACCTTATATTCCCAGGGC	CGG	7.8
	AATATAAGGTGGTCCCAGCT	CGG	27.9
	AGAACCAGAGCCACATTAAC	CGG	46.2
	AAGAAGACTAGCTGAGCTCT	CGG	49.1
	CTAGTCTTCTTCCTCCAACC	CGG	54.8
	CTTCCTAGTCTCCTGATATT	GGG	0
	TAGTCTTCTTCCTCCAACCC	GGG	0
	CCCTGGAAGATGCCATGACA	GGG	0
	CCTGGAAGATGCCATGACAG	GGG	2.5
	ATATAAGGTGGTCCCAGCTC	GGG	2.5
	CTGGAAGATGCCATGACAGG	GGG	3.1
	GGGACCACCTTATATTCCCA	GGG	4.8
	GTCCCCTCCACCCCACAGTG	GGG	5.2
	GGCCCCACTGTGGGGTGGAG	GGG	8.7
	AAGGAGGAGGCCTAAGGATG	GGG	23.1
	GCTGTCCTGAAGTGGACATA	GGG	35.1
